# Supplementary material for: Range extension of Brathinus satoi in China (Coleoptera, Staphylinidae)
Source: Zookeys. 2013 Oct 22;(344):49–54. doi: 10.3897/zookeys.344.5740 (PMC3817435; doi:10.3897/zookeys.344.5740)
Supplement: XML Treatment for Brathinus satoi [file zookeys.344.5740-treatment1.xml]

<!DOCTYPE tp:taxon-treatment
  PUBLIC "-//TaxonX//DTD Taxonomic Treatment Publishing DTD v0 20100105//EN" "tax-treatment-NSO.dtd">
<tp:taxon-treatment xmlns:tp="http://www.plazi.org/taxpub"><tp:treatment-meta><mixed-citation publication-type="journal"><person-group><name><surname>Tang</surname><given-names>Liang</given-names></name><name><surname>Li</surname><given-names>Li-Zhen</given-names></name></person-group><article-title>Range extension of <italic>Brathinus satoi</italic> in China (Coleoptera, Staphylinidae)</article-title><source>Zookeys</source><day>22</day><month>10</month><year>2013</year><volume>2013</volume><issue>344</issue><fpage>49</fpage><lpage>54</lpage><pub-id pub-id-type="doi">10.3897/zookeys.344.5740</pub-id></mixed-citation></tp:treatment-meta><tp:nomenclature><tp:taxon-name>
                        <tp:taxon-name-part taxon-name-part-type="genus">Brathinus</tp:taxon-name-part>
                        <tp:taxon-name-part taxon-name-part-type="species">satoi</tp:taxon-name-part>
                        <object-id xmlns:xlink="http://www.w3.org/1999/xlink" xlink:type="simple">http://species-id.net/wiki/Brathinus_satoi</object-id>
                    </tp:taxon-name><tp:taxon-authority>Kishimoto &amp; Shimada, 2003</tp:taxon-authority><xref ref-type="fig" rid="F1">Figs 1</xref><xref ref-type="fig" rid="F2">–</xref><xref ref-type="fig" rid="F3">9</xref></tp:nomenclature><tp:treatment-sec sec-type="Material examined"><title>Material examined.</title><p><bold>China: Zhejiang:</bold> 1♀, Longwangshan, 1200m, 25.IV.2004, Jia-Yao Hu leg.; 1♂, Longwangshan, Qianmutian, 1300m, 24.V.2009, Feng &amp; Yin leg.; 11♂♂ 5♀♀, same locality, 1250m–1450m, <named-content xmlns:xlink="http://www.w3.org/1999/xlink" content-type="dwc:verbatimCoordinates" xlink:type="simple">30°23'N, 119°26'E</named-content>, 14.V.2013, Yu, Li, Zheng, Chen, Pan, Hu &amp; Tang leg.; 1♂, same locality, 1050–1200m, near <named-content xmlns:xlink="http://www.w3.org/1999/xlink" content-type="dwc:verbatimCoordinates" xlink:type="simple">30°24'28"N, 119°26'25"E</named-content>, 15.V.2013, Chen &amp; Pan leg.</p></tp:treatment-sec><tp:treatment-sec sec-type="Distribution"><title>Distribution.</title><p>China (Sichuan, Zhejiang).</p></tp:treatment-sec><tp:treatment-sec sec-type="Comments"><title>Comments.</title><p>This species can be easily recognized by rugose punctation along supraorbital furrows (<xref ref-type="fig" rid="F1">Fig. 3</xref>) and several additional characters: antennae reddish brown with antennomeres 9 and 10 pale and antennomere 11 blackish; each elytron (<xref ref-type="fig" rid="F1">Fig. 4</xref>) with a large yellowish mark extending from the elytral center to a broad yellowish band along the lateral margin, anterad and posterad from the midpoint; profemur and metafemur with approximately half of the apical portion darker, mesofemur with apical portion slightly darker (<xref ref-type="fig" rid="F1">Figs 1</xref>, <xref ref-type="fig" rid="F1">2</xref>); median lobe of aedeagus with a sclerotized <!--PageBreak-->apical portion which is delimited basally by a curved margin (<xref ref-type="fig" rid="F2">Figs 5–7</xref>). In immature specimens, however, the elytral coloration is hardly discernible.</p><fig id="F1" position="float" orientation="portrait"><label>Figures 1–4.</label><caption><p><italic><tp:taxon-name>Brathinus satoi</tp:taxon-name></italic>. <bold>1, 2</bold> adult habitus, (1) dorsal, (2 ventral <bold>3</bold> head, dorsal <bold>4</bold> rightelytron, dorsal. Scale lines = 1 mm.</p></caption><graphic xmlns:xlink="http://www.w3.org/1999/xlink" xlink:href="ZooKeys-344-049-g001.jpg" position="float" orientation="portrait" xlink:type="simple"/></fig><fig id="F2" position="float" orientation="portrait"><label>Figures 5–7.</label><caption><p>Aedeagus of <italic><tp:taxon-name>Brathinus satoi</tp:taxon-name></italic>. <bold>5</bold> ventral <bold>6</bold> lateral <bold>7</bold> dorsal. Scale line = 0.25 mm.</p></caption><graphic xmlns:xlink="http://www.w3.org/1999/xlink" xlink:href="ZooKeys-344-049-g002.jpg" position="float" orientation="portrait" xlink:type="simple"/></fig></tp:treatment-sec><tp:treatment-sec sec-type="Biological notes"><title>Biological notes.</title><p>Most specimens were collected by sifting leaf litter along a stream in the forest, sometimes even along the bed of temporary brooks (<xref ref-type="fig" rid="F3">Fig. 8</xref>). Two individuals were observed actively moving on the underside of a wet log lying close to a tiny stream (<xref ref-type="fig" rid="F3">Fig. 9</xref>). In the past ten years, many collecting trips were made to Longwanshan <!--PageBreak-->from the middle of April to the beginning of October, covering all altitudes of the area in each trip (300–1500m), and the collections show that the activity period of the adults is during late April through May at the higher altitudes of the area, above 1000m.</p><fig id="F3" position="float" orientation="portrait"><label>Figures 8, 9.</label><caption><p><bold>8</bold> Habitat in Longwangshan <bold>9</bold> <italic><tp:taxon-name>Brathinus satoi</tp:taxon-name></italic> moving on wet log.</p></caption><graphic xmlns:xlink="http://www.w3.org/1999/xlink" xlink:href="ZooKeys-344-049-g003.jpg" position="float" orientation="portrait" xlink:type="simple"/></fig></tp:treatment-sec></tp:taxon-treatment>
